# Supplementary material for: Construction of a gene model related to the prognosis of patients with gastric cancer receiving immunotherapy and exploration of COX7A1 gene function
Source: Eur J Med Res. 2024 Mar 17;29:180. doi: 10.1186/s40001-024-01783-x (PMC11337786; doi:10.1186/s40001-024-01783-x)
Supplement: Supplementary file 3 — Additional file 3: Table S3. Gene list and KEGG enrichment analysis of the protective genes (47 genes) and risky genes (408 genes). [file 40001_2024_1783_MOESM3_ESM.xlsx]

## Sheet: genelist
Protective genes	Risky genes
AKAP14	A2ML1
BATF2	ABCA8
CD274	ABCA9
CD8A	ABI3BP
CEACAM20	ACTC1
CENPH	ADAM23
CIITA	ADAMTS9
CXCL11	ADAMTSL3
CXCL9	ADCY4
EPSTI1	ADCY5
ESRRB	ADRB2
ETV7	AGT
FABP2	AHNAK
FNDC8	AK5
FOXD4	AKAP6
GBP4	AKR1C2
GBP5	ALAS2
GCH1	ANGPTL1
GCHFR	ANGPTL7
GNLY	ANKRD1
GRIN3A	ANXA1
GZMA	APCDD1L
GZMB	APOA4
HTRA4	AQP1
IFNG	ARG1
IL32	ARHGAP20
IRF1	ARMC4
KCNJ10	ART4
KCNK10	ASB5
KIR2DL4	ATP1A2
KLKB1	ATP2B2
LAG3	ATP6V1B1
LAP3	BMX
MND1	BNC2
MSX2	BPI
NLRP6	C1QTNF2
PARP9	C1QTNF3
PSMB10	C1QTNF4
SCARNA9	C6
SLC27A6	CA10
SLCO4A1	CACNA1I
STAT1	CAPN11
TAP1	CAPS
TGM3	CASQ2
TTPA	CBLN2
UBE2L6	CCDC102B
XKRX	CCDC141
	CCDC3
	CCDC80
	CCDC85A
	CD248
	CD34
	CD36
	CD93
	CDH23
	CDH26
	CDH5
	CH25H
	CHRM2
	CHRNA3
	CITED4
	CLDN1
	CLDN9
	CMYA5
	CNTN1
	CNTN2
	CNTNAP3
	CNTNAP3B
	COL12A1
	COL14A1
	COL15A1
	COL1A1
	COL1A2
	COL21A1
	COL24A1
	COL3A1
	COL4A5
	COL6A1
	COL6A2
	COL6A3
	COMP
	CORIN
	CORO2B
	COX7A1
	CPNE8
	CPXM2
	CRLF1
	CSGALNACT1
	CSPG4
	CST1
	CTSF
	CTSG
	CTSK
	CUBN
	CYBRD1
	DAAM2
	DAB2
	DBN1
	DCLK1
	DCN
	DDIT4L
	DENND2C
	DGKB
	DGKI
	DIO1
	DIP2C
	DLC1
	DLX5
	DOK5
	DSC3
	DTNA
	EBF2
	EDNRB
	EFEMP1
	EFEMP2
	EFHC2
	EGFLAM
	EMCN
	EML1
	ENAH
	ENAM
	ENG
	EPAS1
	EPHA6
	ERRFI1
	F13A1
	FABP4
	FADS1
	FAM110B
	FAM153A
	FAT3
	FBLN1
	FBLN2
	FBN1
	FBXO17
	FGD5
	FGF10
	FGF2
	FGF7
	FIBIN
	FILIP1
	FLRT2
	FLT4
	FNDC1
	FOXC2
	FOXD3
	FOXF1
	FOXF2
	FRZB
	FUZ
	FXYD1
	FXYD5
	GDF3
	GDF7
	GLDN
	GLI3
	GLIS1
	GLIS3
	GPC3
	GPR87
	GRIA2
	GRIP1
	GSTM5
	GUCY1A2
	HBB
	HEMGN
	HMCN1
	HOXA2
	HOXA5
	HOXD1
	HRC
	HSPB3
	HSPG2
	HTR1F
	IGF1R
	IGFBP5
	IGSF21
	IRGM
	ITGA7
	ITGB3
	JAM2
	JPH3
	KCNB1
	KCNF1
	KCNG1
	KCNG3
	KCNH1
	KCNIP1
	KLHL30
	KLK5
	KLK7
	KRT17
	KRT7
	KRT81
	LAMC2
	LEF1
	LGI1
	LMO1
	LMO3
	LPAR1
	LPL
	LPP
	LRRC55
	LRRN1
	LRRTM1
	MAGEA3
	MAP1A
	MATN2
	MCAM
	MEF2C
	MEGF10
	MEOX1
	MEOX2
	MFAP2
	MFAP4
	MFAP5
	MMP2
	MMP23B
	MN1
	MOGAT1
	MRVI1
	MS4A3
	MUC20
	MUSK
	MUSTN1
	MYL2
	MYOC
	MYOCD
	MYOT
	MYOZ2
	NAV1
	NAV2
	NDP
	NECAB1
	NGF
	NGFR
	NID1
	NMNAT2
	NOTCH3
	NOVA1
	NOVA2
	NOX5
	NPR3
	NPTX1
	NPTXR
	NRK
	NRXN2
	NRXN3
	OGN
	OLFM1
	OLFML1
	OLFML2A
	OLFML2B
	OLFML3
	OR51E2
	PABPC5
	PAPPA
	PCDH12
	PCDH17
	PCDH18
	PCDH7
	PCDHA12
	PCDHA13
	PCDHB4
	PCDHB5
	PCDHB6
	PCDHGB5
	PCOLCE
	PCOLCE2
	PDE3A
	PDE7B
	PDE9A
	PDGFRB
	PDPN
	PEAR1
	PGM5
	PGR
	PHACTR3
	PHKG1
	PHLDA1
	PKD1L1
	PKD2
	PLAC9
	PLAGL1
	PLP1
	PLVAP
	PMEPA1
	PMP2
	PODN
	PRELP
	PRIMA1
	PRPH2
	PRRX1
	PRSS12
	PTCHD1
	PTGER1
	PTPRB
	PXDN
	PYGM
	PYGO1
	RAB3IL1
	RAET1L
	RAI2
	RAMP2
	RASA4
	RASSF8
	RCAN2
	RGS11
	RGS7BP
	RHOJ
	RIMS1
	RNASE7
	RNF150
	RNF175
	RP1L1
	RPH3A
	RRAD
	RUNX1T1
	RYR3
	S100A2
	SCARA3
	SCN2A
	SCN2B
	SCN4B
	SELP
	SEMA3E
	SEMA5B
	SEMA6A
	SERPINA3
	SERPING1
	SESN3
	SFRP1
	SFTPD
	SGIP1
	SH3PXD2A
	SHANK3
	SHC4
	SIX4
	SLC16A2
	SLC17A7
	SLC1A7
	SLC8A2
	SLCO1C1
	SLIT2
	SLITRK5
	SMOC2
	SNCA
	SNX29
	SOBP
	SOD3
	SORCS1
	SORCS2
	SOX18
	SPON1
	SRPK3
	SRPX
	ST8SIA2
	STAC2
	STK32A
	STOX2
	SVEP1
	SYNPO2
	SYPL2
	SYT16
	TACSTD2
	TAL2
	TBX2
	TCF4
	TCF7L1
	TEK
	TFF2
	TFPI2
	THBD
	THBS4
	THSD7A
	THY1
	TIE1
	TLL1
	TMEFF2
	TMEM100
	TMEM119
	TMEM40
	TMTC1
	TNFRSF12A
	TNS1
	TSPAN18
	TUBB3
	UNC13C
	VASH2
	VCAN
	VGLL3
	VIPR2
	VWA2
	VWF
	WNT5A
	WNT7B
	WWTR1
	XG
	ZEB1
	ZFPM2
	ZNF135
	ZNF208
	ZNF354C
	ZNF385D
	ZNF423
	ZNF521
	ZNF649
	ZNF704

## Sheet: KEGG_protective genes
Description	GeneRatio	BgRatio	pvalue	p.adjust	qvalue	Count
response to interferon-gamma	8/44	141/18723	1.19429e-09	1.32208e-06	1.02834e-06	8
cellular response to interferon-gamma	6/44	118/18723	3.20098e-07	0.000165124	0.000128438	6
interferon-gamma-mediated signaling pathway	4/44	27/18723	4.4749e-07	0.000165124	0.000128438	4
cell killing	6/44	188/18723	4.86417e-06	0.00134616	0.00104708	6
regulation of response to biotic stimulus	7/44	327/18723	1.02263e-05	0.00226411	0.00176108	7
pyroptosis	3/44	21/18723	1.56358e-05	0.00288481	0.00224388	3
regulation of regulatory T cell differentiation	3/44	28/18723	3.80735e-05	0.00602105	0.00468333	3
positive regulation of response to biotic stimulus	5/44	168/18723	4.48418e-05	0.00620498	0.00482639	5
regulatory T cell differentiation	3/44	31/18723	5.19841e-05	0.00639404	0.00497345	3
regulation of innate immune response	5/44	218/18723	0.000153374	0.0169785	0.0132063	5
leukocyte mediated cytotoxicity	4/44	124/18723	0.000202692	0.0203982	0.0158662	4
positive regulation of MHC class II biosynthetic process	2/44	10/18723	0.000239998	0.021301	0.0165685	2
positive regulation of innate immune response	4/44	131/18723	0.000250147	0.021301	0.0165685	4
cellular defense response	3/44	54/18723	0.000276239	0.0218426	0.0169897	3
defense response to virus	5/44	265/18723	0.000378324	0.0261753	0.0203598	5
defense response to symbiont	5/44	265/18723	0.000378324	0.0261753	0.0203598	5
positive regulation of defense response	5/44	278/18723	0.000470806	0.0305283	0.0237457	5
killing of cells of other organism	3/44	68/18723	0.000545486	0.0305283	0.0237457	3
natural killer cell mediated cytotoxicity	3/44	68/18723	0.000545486	0.0305283	0.0237457	3
regulation of MHC class II biosynthetic process	2/44	15/18723	0.000555827	0.0305283	0.0237457	2
natural killer cell mediated immunity	3/44	71/18723	0.000619055	0.0305283	0.0237457	3
MHC class II biosynthetic process	2/44	16/18723	0.000634283	0.0305283	0.0237457	2
positive regulation of nitric-oxide synthase biosynthetic process	2/44	16/18723	0.000634283	0.0305283	0.0237457	2
positive regulation of cytokine production	6/44	467/18723	0.0007369	0.0325909	0.02535	6
nitric oxide biosynthetic process	3/44	76/18723	0.000755227	0.0325909	0.02535	3
cytokine-mediated signaling pathway	6/44	472/18723	0.00077896	0.0325909	0.02535	6
antimicrobial humoral immune response mediated by antimicrobial peptide	3/44	79/18723	0.000845381	0.0325909	0.02535	3
humoral immune response	5/44	317/18723	0.000852096	0.0325909	0.02535	5
regulation of CD8-positive, alpha-beta T cell activation	2/44	19/18723	0.000899812	0.0325909	0.02535	2
nitric oxide metabolic process	3/44	81/18723	0.000909121	0.0325909	0.02535	3
T cell activation	6/44	487/18723	0.000916402	0.0325909	0.02535	6
reactive nitrogen species metabolic process	3/44	82/18723	0.000942103	0.0325909	0.02535	3
nitric-oxide synthase biosynthetic process	2/44	21/18723	0.00110174	0.0358713	0.0279016	2
regulation of nitric-oxide synthase biosynthetic process	2/44	21/18723	0.00110174	0.0358713	0.0279016	2
cellular response to interferon-beta	2/44	24/18723	0.00144153	0.0455936	0.0354638	2
defense response to protozoan	2/44	25/18723	0.00156455	0.0475489	0.0369847	2
regulation of cell killing	3/44	99/18723	0.00162285	0.0475489	0.0369847	3
response to virus	5/44	367/18723	0.00163221	0.0475489	0.0369847	5
response to protozoan	2/44	26/18723	0.0016924	0.0480381	0.0373652	2
CD8-positive, alpha-beta T cell activation	2/44	27/18723	0.00182507	0.0504585	0.0392479	2
regulation of alpha-beta T cell activation	3/44	104/18723	0.00186884	0.0504585	0.0392479	3
regulation of oxidoreductase activity	3/44	107/18723	0.00202699	0.0534258	0.0415559	3
positive regulation of defense response to virus by host	2/44	31/18723	0.00240345	0.0604685	0.0470339	2
positive regulation of natural killer cell mediated immunity	2/44	31/18723	0.00240345	0.0604685	0.0470339	2
cytolysis	2/44	32/18723	0.00255986	0.0616035	0.0479168	2
response to interferon-beta	2/44	32/18723	0.00255986	0.0616035	0.0479168	2
regulation of DNA binding	3/44	118/18723	0.00267736	0.0630603	0.0490499	3
positive regulation of monooxygenase activity	2/44	34/18723	0.00288671	0.0633761	0.0492956	2
antimicrobial humoral response	3/44	122/18723	0.00294221	0.0633761	0.0492956	3
negative regulation of T cell activation	3/44	122/18723	0.00294221	0.0633761	0.0492956	3
protein ADP-ribosylation	2/44	35/18723	0.0030571	0.0633761	0.0492956	2
regulation of alpha-beta T cell proliferation	2/44	35/18723	0.0030571	0.0633761	0.0492956	2
T cell differentiation	4/44	257/18723	0.00305949	0.0633761	0.0492956	4
mononuclear cell differentiation	5/44	426/18723	0.00311729	0.0633761	0.0492956	5
positive regulation of response to external stimulus	5/44	427/18723	0.00314877	0.0633761	0.0492956	5
negative regulation of immune system process	5/44	434/18723	0.00337562	0.0667288	0.0519034	5
leukocyte mediated immunity	5/44	440/18723	0.00357929	0.0686322	0.0533838	5
alpha-beta T cell proliferation	2/44	38/18723	0.0035959	0.0686322	0.0533838	2
positive regulation of release of sequestered calcium ion into cytosol	2/44	40/18723	0.00397791	0.0746363	0.058054	2
positive regulation of interleukin-12 production	2/44	41/18723	0.00417568	0.0757783	0.0589423	2
regulation of defense response to virus by host	2/44	41/18723	0.00417568	0.0757783	0.0589423	2
negative regulation of interferon-gamma production	2/44	42/18723	0.00437795	0.077638	0.0603888	2
negative regulation of leukocyte cell-cell adhesion	3/44	141/18723	0.00441842	0.077638	0.0603888	3
fat-soluble vitamin metabolic process	2/44	44/18723	0.00479586	0.0816692	0.0635243	2
regulation of natural killer cell mediated cytotoxicity	2/44	44/18723	0.00479586	0.0816692	0.0635243	2
regulation of T cell differentiation	3/44	146/18723	0.00486916	0.0816692	0.0635243	3
positive regulation of cation transmembrane transport	3/44	151/18723	0.00534678	0.0883416	0.0687144	3
negative regulation of T cell differentiation	2/44	47/18723	0.00545586	0.0888182	0.069085	2
regulation of ion transmembrane transport	5/44	491/18723	0.00568411	0.0898981	0.069925	5
regulation of natural killer cell mediated immunity	2/44	48/18723	0.00568461	0.0898981	0.069925	2
alpha-beta T cell activation	3/44	156/18723	0.00585172	0.0903194	0.0702527	3
negative regulation of epithelial cell differentiation	2/44	49/18723	0.00591771	0.0903194	0.0702527	2
negative regulation of lymphocyte activation	3/44	157/18723	0.00595602	0.0903194	0.0702527	3
regulation of transcription regulatory region DNA binding	2/44	50/18723	0.00615512	0.0920773	0.0716201	2
negative regulation of I-kappaB kinase/NF-kappaB signaling	2/44	51/18723	0.00639684	0.0944174	0.0734402	2
negative regulation of DNA binding	2/44	52/18723	0.00664284	0.0967582	0.0752609	2
positive regulation of ion transmembrane transport	3/44	167/18723	0.00706075	0.101329	0.0788161	3
positive regulation of calcium ion transport into cytosol	2/44	54/18723	0.00714759	0.101329	0.0788161	2
regulation of T cell activation	4/44	329/18723	0.0073104	0.101329	0.0788161	4
negative regulation of lymphocyte differentiation	2/44	55/18723	0.0074063	0.101329	0.0788161	2
receptor signaling pathway via JAK-STAT	3/44	170/18723	0.00741431	0.101329	0.0788161	3
regulation of leukocyte cell-cell adhesion	4/44	336/18723	0.00786207	0.10539	0.0819747	4
regulation of lymphocyte differentiation	3/44	174/18723	0.00790184	0.10539	0.0819747	3
positive regulation of type I interferon production	2/44	58/18723	0.00820755	0.107938	0.0839569	2
response to lipopolysaccharide	4/44	343/18723	0.00844059	0.107938	0.0839569	4
regulation of monooxygenase activity	2/44	59/18723	0.00848293	0.107938	0.0839569	2
positive regulation of oxidoreductase activity	2/44	59/18723	0.00848293	0.107938	0.0839569	2
zymogen activation	2/44	60/18723	0.00876243	0.109454	0.085136	2
receptor signaling pathway via STAT	3/44	181/18723	0.00879982	0.109454	0.085136	3
lymphocyte mediated immunity	4/44	350/18723	0.00904649	0.111101	0.0864174	4
interleukin-12 production	2/44	62/18723	0.00933371	0.111101	0.0864174	2
regulation of interleukin-12 production	2/44	62/18723	0.00933371	0.111101	0.0864174	2
positive regulation of interleukin-1 beta production	2/44	62/18723	0.00933371	0.111101	0.0864174	2
negative regulation of leukocyte activation	3/44	187/18723	0.00961541	0.111626	0.0868253	3
positive regulation of cell killing	2/44	63/18723	0.00962544	0.111626	0.0868253	2
negative regulation of cytokine production	4/44	357/18723	0.00968028	0.111626	0.0868253	4
response to molecule of bacterial origin	4/44	363/18723	0.0102461	0.115739	0.0900249	4
regulation of binding	4/44	363/18723	0.0102461	0.115739	0.0900249	4
regulation of hemopoiesis	4/44	367/18723	0.0106351	0.118919	0.0924984	4
regulation of CD4-positive, alpha-beta T cell activation	2/44	67/18723	0.0108326	0.11968	0.0930903	2
negative regulation of cell-cell adhesion	3/44	196/18723	0.0109193	0.11968	0.0930903	3
leukocyte cell-cell adhesion	4/44	371/18723	0.0110335	0.119681	0.0930909	4
positive regulation of tyrosine phosphorylation of STAT protein	2/44	68/18723	0.0111443	0.119681	0.0930909	2
lymphocyte differentiation	4/44	374/18723	0.0113386	0.119681	0.0930909	4
T cell proliferation	3/44	199/18723	0.0113757	0.119681	0.0930909	3
regulation of defense response to virus	2/44	69/18723	0.01146	0.119681	0.0930909	2
positive regulation of interleukin-1 production	2/44	73/18723	0.0127617	0.130807	0.101745	2
positive regulation of calcium ion transmembrane transport	2/44	73/18723	0.0127617	0.130807	0.101745	2
cellular response to lipopolysaccharide	3/44	209/18723	0.0129759	0.131783	0.102504	3
negative regulation of cell activation	3/44	210/18723	0.0131426	0.132263	0.102877	3
regulation of toll-like receptor signaling pathway	2/44	75/18723	0.0134357	0.133993	0.104224	2
regulation of neurotransmitter levels	3/44	213/18723	0.0136503	0.134919	0.104943	3
positive regulation of transmembrane transport	3/44	219/18723	0.014699	0.143998	0.112006	3
regulation of release of sequestered calcium ion into cytosol	2/44	79/18723	0.0148292	0.143999	0.112006	2
cellular response to molecule of bacterial origin	3/44	221/18723	0.0150585	0.144954	0.112749	3
regulation of leukocyte mediated cytotoxicity	2/44	82/18723	0.0159135	0.151865	0.118124	2
negative regulation of response to external stimulus	4/44	420/18723	0.0167157	0.158157	0.123018	4
regulation of tyrosine phosphorylation of STAT protein	2/44	85/18723	0.017031	0.159774	0.124276	2
positive regulation of immune effector process	3/44	235/18723	0.0177146	0.16415	0.12768	3
positive regulation of protein localization to nucleus	2/44	87/18723	0.0177941	0.16415	0.12768	2
tyrosine phosphorylation of STAT protein	2/44	88/18723	0.018181	0.16497	0.128318	2
chemokine-mediated signaling pathway	2/44	88/18723	0.018181	0.16497	0.128318	2
negative regulation of viral process	2/44	92/18723	0.0197642	0.175264	0.136325	2
cellular response to biotic stimulus	3/44	246/18723	0.0199742	0.175264	0.136325	3
regulation of cell-cell adhesion	4/44	448/18723	0.0206606	0.175264	0.136325	4
regulation of type I interferon production	2/44	95/18723	0.0209884	0.175264	0.136325	2
type I interferon production	2/44	95/18723	0.0209884	0.175264	0.136325	2
response to chemokine	2/44	97/18723	0.0218217	0.175264	0.136325	2
cellular response to chemokine	2/44	97/18723	0.0218217	0.175264	0.136325	2
folic acid-containing compound biosynthetic process	1/44	10/18723	0.0232591	0.175264	0.136325	1
fructose 1,6-bisphosphate metabolic process	1/44	10/18723	0.0232591	0.175264	0.136325	1
regulation of deoxyribonuclease activity	1/44	10/18723	0.0232591	0.175264	0.136325	1
NAD biosynthesis via nicotinamide riboside salvage pathway	1/44	10/18723	0.0232591	0.175264	0.136325	1
regulation of iron ion transport	1/44	10/18723	0.0232591	0.175264	0.136325	1
vitamin D biosynthetic process	1/44	10/18723	0.0232591	0.175264	0.136325	1
cell proliferation involved in metanephros development	1/44	10/18723	0.0232591	0.175264	0.136325	1
regulation of removal of superoxide radicals	1/44	10/18723	0.0232591	0.175264	0.136325	1
defense response to Gram-positive bacterium	2/44	101/18723	0.0235291	0.175264	0.136325	2
regulation of calcium ion transport into cytosol	2/44	102/18723	0.0239643	0.175264	0.136325	2
CD4-positive, alpha-beta T cell activation	2/44	102/18723	0.0239643	0.175264	0.136325	2
negative regulation of leukocyte differentiation	2/44	102/18723	0.0239643	0.175264	0.136325	2
neutrophil chemotaxis	2/44	103/18723	0.0244028	0.175264	0.136325	2
positive regulation of myeloid cell differentiation	2/44	103/18723	0.0244028	0.175264	0.136325	2
regulation of pattern recognition receptor signaling pathway	2/44	105/18723	0.0252898	0.175264	0.136325	2
positive regulation of tolerance induction	1/44	11/18723	0.0255557	0.175264	0.136325	1
regulation of vitamin metabolic process	1/44	11/18723	0.0255557	0.175264	0.136325	1
dopamine biosynthetic process	1/44	11/18723	0.0255557	0.175264	0.136325	1
thyroid hormone transport	1/44	11/18723	0.0255557	0.175264	0.136325	1
neutrophil-mediated killing of bacterium	1/44	11/18723	0.0255557	0.175264	0.136325	1
negative regulation of amyloid-beta clearance	1/44	11/18723	0.0255557	0.175264	0.136325	1
positive regulation of NLRP3 inflammasome complex assembly	1/44	11/18723	0.0255557	0.175264	0.136325	1
positive regulation of mitochondrial outer membrane permeabilization involved in apoptotic signaling pathway	1/44	11/18723	0.0255557	0.175264	0.136325	1
vitamin metabolic process	2/44	106/18723	0.0257382	0.175264	0.136325	2
antigen processing and presentation	2/44	106/18723	0.0257382	0.175264	0.136325	2
negative regulation of hemopoiesis	2/44	106/18723	0.0257382	0.175264	0.136325	2
positive regulation of protein localization to membrane	2/44	106/18723	0.0257382	0.175264	0.136325	2
inorganic cation import across plasma membrane	2/44	108/18723	0.0266447	0.175264	0.136325	2
inorganic ion import across plasma membrane	2/44	108/18723	0.0266447	0.175264	0.136325	2
positive regulation of ion transport	3/44	275/18723	0.0266635	0.175264	0.136325	3
positive regulation of cellular protein localization	3/44	276/18723	0.0269131	0.175264	0.136325	3
interleukin-1 beta production	2/44	110/18723	0.0275641	0.175264	0.136325	2
regulation of interleukin-1 beta production	2/44	110/18723	0.0275641	0.175264	0.136325	2
regulation of leukocyte differentiation	3/44	279/18723	0.0276696	0.175264	0.136325	3
interleukin-18 production	1/44	12/18723	0.027847	0.175264	0.136325	1
regulation of interleukin-18 production	1/44	12/18723	0.027847	0.175264	0.136325	1
CD4-positive, alpha-beta T cell proliferation	1/44	12/18723	0.027847	0.175264	0.136325	1
dedifferentiation	1/44	12/18723	0.027847	0.175264	0.136325	1
cell dedifferentiation	1/44	12/18723	0.027847	0.175264	0.136325	1
prepulse inhibition	1/44	12/18723	0.027847	0.175264	0.136325	1
neutrophil-mediated killing of symbiont cell	1/44	12/18723	0.027847	0.175264	0.136325	1
regulation of nephron tubule epithelial cell differentiation	1/44	12/18723	0.027847	0.175264	0.136325	1
protein activation cascade	1/44	12/18723	0.027847	0.175264	0.136325	1
protein mono-ADP-ribosylation	1/44	12/18723	0.027847	0.175264	0.136325	1
regulation of stem cell division	1/44	12/18723	0.027847	0.175264	0.136325	1
regulation of CD4-positive, alpha-beta T cell proliferation	1/44	12/18723	0.027847	0.175264	0.136325	1
acute inflammatory response	2/44	112/18723	0.0284962	0.175264	0.136325	2
interferon-gamma production	2/44	112/18723	0.0284962	0.175264	0.136325	2
regulation of interferon-gamma production	2/44	112/18723	0.0284962	0.175264	0.136325	2
alpha-beta T cell differentiation	2/44	112/18723	0.0284962	0.175264	0.136325	2
positive regulation of lymphocyte mediated immunity	2/44	113/18723	0.028967	0.175264	0.136325	2
release of sequestered calcium ion into cytosol	2/44	115/18723	0.0299179	0.175264	0.136325	2
lymphocyte proliferation	3/44	288/18723	0.0300071	0.175264	0.136325	3
mesenchymal to epithelial transition involved in metanephros morphogenesis	1/44	13/18723	0.0301331	0.175264	0.136325	1
fat-soluble vitamin biosynthetic process	1/44	13/18723	0.0301331	0.175264	0.136325	1
negative regulation of alpha-beta T cell proliferation	1/44	13/18723	0.0301331	0.175264	0.136325	1
regulation of killing of cells of other organism	1/44	13/18723	0.0301331	0.175264	0.136325	1
negative regulation of dendritic spine development	1/44	13/18723	0.0301331	0.175264	0.136325	1
positive regulation of T cell apoptotic process	1/44	13/18723	0.0301331	0.175264	0.136325	1
mucus secretion	1/44	13/18723	0.0301331	0.175264	0.136325	1
regulation of tau-protein kinase activity	1/44	13/18723	0.0301331	0.175264	0.136325	1
glial cell development	2/44	116/18723	0.030398	0.175264	0.136325	2
negative regulation of sequestering of calcium ion	2/44	116/18723	0.030398	0.175264	0.136325	2
mononuclear cell proliferation	3/44	291/18723	0.030809	0.176153	0.137016	3
regulation of sequestering of calcium ion	2/44	118/18723	0.0313675	0.176153	0.137016	2
negative regulation of collagen biosynthetic process	1/44	14/18723	0.0324139	0.176153	0.137016	1
iron import into cell	1/44	14/18723	0.0324139	0.176153	0.137016	1
positive regulation of chromatin binding	1/44	14/18723	0.0324139	0.176153	0.137016	1
CD8-positive, alpha-beta T cell differentiation	1/44	14/18723	0.0324139	0.176153	0.137016	1
regulation of fibrinolysis	1/44	14/18723	0.0324139	0.176153	0.137016	1
neutrophil mediated cytotoxicity	1/44	14/18723	0.0324139	0.176153	0.137016	1
nephron tubule epithelial cell differentiation	1/44	14/18723	0.0324139	0.176153	0.137016	1
positive regulation of cellular respiration	1/44	14/18723	0.0324139	0.176153	0.137016	1
toll-like receptor signaling pathway	2/44	121/18723	0.0328446	0.176153	0.137016	2
sequestering of calcium ion	2/44	122/18723	0.0333429	0.176153	0.137016	2
positive regulation of calcium ion transport	2/44	122/18723	0.0333429	0.176153	0.137016	2
neutrophil migration	2/44	122/18723	0.0333429	0.176153	0.137016	2
negative regulation of cell adhesion	3/44	303/18723	0.0341294	0.176153	0.137016	3
positive regulation of response to tumor cell	1/44	15/18723	0.0346895	0.176153	0.137016	1
positive regulation of immune response to tumor cell	1/44	15/18723	0.0346895	0.176153	0.137016	1
negative regulation of collagen metabolic process	1/44	15/18723	0.0346895	0.176153	0.137016	1
pteridine-containing compound biosynthetic process	1/44	15/18723	0.0346895	0.176153	0.137016	1
sodium-independent organic anion transport	1/44	15/18723	0.0346895	0.176153	0.137016	1
negative regulation of activated T cell proliferation	1/44	15/18723	0.0346895	0.176153	0.137016	1
L-glutamate import	1/44	15/18723	0.0346895	0.176153	0.137016	1
metanephric mesenchyme development	1/44	15/18723	0.0346895	0.176153	0.137016	1
L-glutamate import across plasma membrane	1/44	15/18723	0.0346895	0.176153	0.137016	1
positive regulation of myoblast fusion	1/44	15/18723	0.0346895	0.176153	0.137016	1
positive regulation of exosomal secretion	1/44	15/18723	0.0346895	0.176153	0.137016	1
granulocyte chemotaxis	2/44	125/18723	0.0348559	0.176189	0.137045	2
interleukin-1 production	2/44	128/18723	0.0363953	0.177119	0.137768	2
regulation of interleukin-1 production	2/44	128/18723	0.0363953	0.177119	0.137768	2
calcium ion transmembrane transport	3/44	312/18723	0.0367377	0.177119	0.137768	3
positive regulation of smooth muscle cell apoptotic process	1/44	16/18723	0.0369598	0.177119	0.137768	1
neuromuscular process controlling posture	1/44	16/18723	0.0369598	0.177119	0.137768	1
positive regulation of membrane protein ectodomain proteolysis	1/44	16/18723	0.0369598	0.177119	0.137768	1
regulation of response to interferon-gamma	1/44	16/18723	0.0369598	0.177119	0.137768	1
regulation of interferon-gamma-mediated signaling pathway	1/44	16/18723	0.0369598	0.177119	0.137768	1
positive regulation of lymphocyte apoptotic process	1/44	16/18723	0.0369598	0.177119	0.137768	1
metanephric renal vesicle morphogenesis	1/44	16/18723	0.0369598	0.177119	0.137768	1
activation of cysteine-type endopeptidase activity	1/44	16/18723	0.0369598	0.177119	0.137768	1
positive regulation of double-strand break repair via nonhomologous end joining	1/44	16/18723	0.0369598	0.177119	0.137768	1
leukocyte proliferation	3/44	318/18723	0.0385325	0.183215	0.14251	3
antigen processing and presentation of endogenous peptide antigen via MHC class I	1/44	17/18723	0.039225	0.183215	0.14251	1
stabilization of membrane potential	1/44	17/18723	0.039225	0.183215	0.14251	1
positive regulation of regulatory T cell differentiation	1/44	17/18723	0.039225	0.183215	0.14251	1
regulation of exosomal secretion	1/44	17/18723	0.039225	0.183215	0.14251	1
regulation of epithelial cell differentiation involved in kidney development	1/44	17/18723	0.039225	0.183215	0.14251	1
positive regulation of leukocyte mediated immunity	2/44	134/18723	0.0395516	0.183965	0.143093	2
regulation of protein localization to nucleus	2/44	136/18723	0.0406263	0.186044	0.144709	2
regulation of tolerance induction	1/44	18/18723	0.0414849	0.186044	0.144709	1
negative regulation of natural killer cell mediated cytotoxicity	1/44	18/18723	0.0414849	0.186044	0.144709	1
kinetochore assembly	1/44	18/18723	0.0414849	0.186044	0.144709	1
metanephric nephron tubule development	1/44	18/18723	0.0414849	0.186044	0.144709	1
craniofacial suture morphogenesis	1/44	18/18723	0.0414849	0.186044	0.144709	1
regulation of NLRP3 inflammasome complex assembly	1/44	18/18723	0.0414849	0.186044	0.144709	1
macrophage activation involved in immune response	1/44	19/18723	0.0437396	0.186044	0.144709	1
antigen processing and presentation of endogenous peptide antigen	1/44	19/18723	0.0437396	0.186044	0.144709	1
negative regulation of natural killer cell mediated immunity	1/44	19/18723	0.0437396	0.186044	0.144709	1
NLRP3 inflammasome complex assembly	1/44	19/18723	0.0437396	0.186044	0.144709	1
positive regulation of glycolytic process	1/44	19/18723	0.0437396	0.186044	0.144709	1
tetrahydrofolate metabolic process	1/44	19/18723	0.0437396	0.186044	0.144709	1
kidney mesenchyme development	1/44	19/18723	0.0437396	0.186044	0.144709	1
renal vesicle morphogenesis	1/44	19/18723	0.0437396	0.186044	0.144709	1
regulation of amyloid-beta clearance	1/44	19/18723	0.0437396	0.186044	0.144709	1
regulation of myoblast fusion	1/44	19/18723	0.0437396	0.186044	0.144709	1
calcium ion transmembrane import into cytosol	2/44	142/18723	0.043916	0.186044	0.144709	2
regulation of immune effector process	3/44	339/18723	0.0451629	0.186044	0.144709	3
regulation of transcription involved in G1/S transition of mitotic cell cycle	1/44	20/18723	0.0459892	0.186044	0.144709	1
regulation of response to tumor cell	1/44	20/18723	0.0459892	0.186044	0.144709	1
regulation of immune response to tumor cell	1/44	20/18723	0.0459892	0.186044	0.144709	1
vitamin biosynthetic process	1/44	20/18723	0.0459892	0.186044	0.144709	1
catechol-containing compound biosynthetic process	1/44	20/18723	0.0459892	0.186044	0.144709	1
positive regulation of steroid biosynthetic process	1/44	20/18723	0.0459892	0.186044	0.144709	1
positive regulation of peptidyl-serine phosphorylation of STAT protein	1/44	20/18723	0.0459892	0.186044	0.144709	1
vitamin D metabolic process	1/44	20/18723	0.0459892	0.186044	0.144709	1
catecholamine biosynthetic process	1/44	20/18723	0.0459892	0.186044	0.144709	1
myeloid dendritic cell differentiation	1/44	20/18723	0.0459892	0.186044	0.144709	1
mesenchymal to epithelial transition	1/44	20/18723	0.0459892	0.186044	0.144709	1
renal vesicle development	1/44	20/18723	0.0459892	0.186044	0.144709	1
inflammasome complex assembly	1/44	20/18723	0.0459892	0.186044	0.144709	1
positive regulation of amyloid-beta formation	1/44	20/18723	0.0459892	0.186044	0.144709	1
exosomal secretion	1/44	20/18723	0.0459892	0.186044	0.144709	1
negative regulation of transcription regulatory region DNA binding	1/44	20/18723	0.0459892	0.186044	0.144709	1
adenylate cyclase-activating G protein-coupled receptor signaling pathway	2/44	146/18723	0.0461629	0.186044	0.144709	2
neuromuscular process	2/44	148/18723	0.047302	0.186044	0.144709	2
granulocyte migration	2/44	148/18723	0.047302	0.186044	0.144709	2
central nervous system myelination	1/44	21/18723	0.0482335	0.186044	0.144709	1
axon ensheathment in central nervous system	1/44	21/18723	0.0482335	0.186044	0.144709	1
diol biosynthetic process	1/44	21/18723	0.0482335	0.186044	0.144709	1
negative regulation of viral entry into host cell	1/44	21/18723	0.0482335	0.186044	0.144709	1
cell proliferation involved in kidney development	1/44	21/18723	0.0482335	0.186044	0.144709	1
metanephric tubule development	1/44	21/18723	0.0482335	0.186044	0.144709	1
metanephric nephron epithelium development	1/44	21/18723	0.0482335	0.186044	0.144709	1
extracellular exosome biogenesis	1/44	21/18723	0.0482335	0.186044	0.144709	1
intestinal lipid absorption	1/44	21/18723	0.0482335	0.186044	0.144709	1
regulation of mitochondrial outer membrane permeabilization involved in apoptotic signaling pathway	1/44	21/18723	0.0482335	0.186044	0.144709	1
positive regulation of cellular senescence	1/44	21/18723	0.0482335	0.186044	0.144709	1
defense response to bacterium	3/44	350/18723	0.0488498	0.186867	0.14535	3
monovalent inorganic cation homeostasis	2/44	151/18723	0.0490301	0.186867	0.14535	2
immunological synapse	2/46	44/19550	0.00481153	0.413792	0.389987	2
external side of plasma membrane	4/46	421/19550	0.0169753	0.439971	0.414661	4
cAMP-dependent protein kinase complex	1/46	10/19550	0.0232871	0.439971	0.414661	1
proteasome core complex, beta-subunit complex	1/46	11/19550	0.0255865	0.439971	0.414661	1
nuclear membrane	3/46	297/19550	0.0326031	0.439971	0.414661	3
inflammasome complex	1/46	17/19550	0.0392716	0.439971	0.414661	1
phagocytic vesicle	2/46	137/19550	0.0412847	0.439971	0.414661	2
astrocyte projection	1/46	19/19550	0.0437914	0.439971	0.414661	1
proteasome core complex	1/46	20/19550	0.0460435	0.439971	0.414661	1
MHC protein binding	3/43	40/18368	0.000111149	0.0190064	0.0138058	3
chemokine receptor binding	3/43	72/18368	0.000636861	0.0256577	0.0186372	3
serine-type endopeptidase activity	4/43	174/18368	0.000719643	0.0256577	0.0186372	4
CXCR chemokine receptor binding	2/43	18/18368	0.000799781	0.0256577	0.0186372	2
MHC class I protein binding	2/43	20/18368	0.000990246	0.0256577	0.0186372	2
serine-type peptidase activity	4/43	191/18368	0.00101839	0.0256577	0.0186372	4
serine hydrolase activity	4/43	195/18368	0.00109968	0.0256577	0.0186372	4
GTP-dependent protein binding	2/43	22/18368	0.00120036	0.0256577	0.0186372	2
cytokine activity	4/43	235/18368	0.00217943	0.0414092	0.0300787	4
protein phosphatase 2A binding	2/43	32/18368	0.00253943	0.0434242	0.0315424	2
endopeptidase activity	5/43	430/18368	0.0031801	0.049436	0.0359092	5
cytokine receptor binding	4/43	271/18368	0.00363958	0.0518641	0.0376729	4
chemokine activity	2/43	49/18368	0.0058712	0.0772289	0.0560973	2
amino acid binding	2/43	52/18368	0.00659078	0.0805016	0.0584745	2
GTP binding	4/43	377/18368	0.0114759	0.111043	0.0806592	4
voltage-gated ion channel activity	3/43	201/18368	0.011553	0.111043	0.0806592	3
voltage-gated channel activity	3/43	201/18368	0.011553	0.111043	0.0806592	3
enzyme inhibitor activity	2/43	70/18368	0.0116888	0.111043	0.0806592	2
guanyl nucleotide binding	4/43	398/18368	0.0137724	0.117754	0.0855339	4
guanyl ribonucleotide binding	4/43	398/18368	0.0137724	0.117754	0.0855339	4
very long-chain fatty acid-CoA ligase activity	1/43	10/18368	0.0231708	0.150667	0.109441	1
arachidonate-CoA ligase activity	1/43	11/18368	0.0254588	0.150667	0.109441	1
receptor ligand activity	4/43	487/18368	0.0266727	0.150667	0.109441	4
STAT family protein binding	1/43	12/18368	0.0277416	0.150667	0.109441	1
signaling receptor activator activity	4/43	495/18368	0.0280965	0.150667	0.109441	4
ligand-gated cation channel activity	2/43	113/18368	0.0287524	0.150667	0.109441	2
glycine binding	1/43	13/18368	0.0300192	0.150667	0.109441	1
G protein-coupled receptor binding	3/43	295/18368	0.0315576	0.150667	0.109441	3
threonine-type endopeptidase activity	1/43	14/18368	0.0322916	0.150667	0.109441	1
long-chain fatty acid binding	1/43	14/18368	0.0322916	0.150667	0.109441	1
potassium channel activity	2/43	121/18368	0.0326031	0.150667	0.109441	2
long-chain fatty acid-CoA ligase activity	1/43	15/18368	0.0345587	0.150667	0.109441	1
peptide transmembrane transporter activity	1/43	15/18368	0.0345587	0.150667	0.109441	1
molecular function inhibitor activity	2/43	128/18368	0.0361295	0.150667	0.109441	2
sodium-independent organic anion transmembrane transporter activity	1/43	16/18368	0.0368207	0.150667	0.109441	1
potassium ion leak channel activity	1/43	16/18368	0.0368207	0.150667	0.109441	1
protein ADP-ribosylase activity	1/43	16/18368	0.0368207	0.150667	0.109441	1
ubiquitin-like protein ligase binding	3/43	316/18368	0.0375336	0.150667	0.109441	3
long-chain fatty acid transporter activity	1/43	17/18368	0.0390775	0.150667	0.109441	1
organic acid binding	2/43	135/18368	0.0397967	0.150667	0.109441	2
DNA binding, bending	1/43	18/18368	0.0413291	0.150667	0.109441	1
aminoacyltransferase activity	1/43	18/18368	0.0413291	0.150667	0.109441	1
cation channel activity	3/43	335/18368	0.0434076	0.150667	0.109441	3
ionotropic glutamate receptor activity	1/43	19/18368	0.0435756	0.150667	0.109441	1
leak channel activity	1/43	19/18368	0.0435756	0.150667	0.109441	1
narrow pore channel activity	1/43	19/18368	0.0435756	0.150667	0.109441	1
GTPase activity	3/43	337/18368	0.0440515	0.150667	0.109441	3
ligand-gated ion channel activity	2/43	143/18368	0.0441535	0.150667	0.109441	2
ligand-gated channel activity	2/43	143/18368	0.0441535	0.150667	0.109441	2
voltage-gated cation channel activity	2/43	143/18368	0.0441535	0.150667	0.109441	2
gated channel activity	3/43	340/18368	0.0450262	0.150667	0.109441	3
RNA polymerase II core promoter sequence-specific DNA binding	1/43	20/18368	0.0458169	0.150667	0.109441	1
protein phosphatase binding	2/43	150/18368	0.048105	0.15457	0.112276	2

## Sheet: KEGG_risky genes
Description	GeneRatio	BgRatio	pvalue	p.adjust	qvalue	Count
extracellular matrix organization	39/386	301/18723	3.58918e-20	6.52189e-17	4.91062e-17	39
extracellular structure organization	39/386	302/18723	4.04602e-20	6.52189e-17	4.91062e-17	39
external encapsulating structure organization	39/386	304/18723	5.134e-20	6.52189e-17	4.91062e-17	39
mesenchyme development	30/386	291/18723	4.34491e-13	4.13962e-10	3.1169e-10	30
respiratory system development	23/386	203/18723	3.71471e-11	2.83135e-08	2.13185e-08	23
morphogenesis of a branching epithelium	21/386	182/18723	1.90157e-10	1.20781e-07	9.09418e-08	21
wound healing	32/386	422/18723	2.50807e-10	1.36547e-07	1.02812e-07	32
branching morphogenesis of an epithelial tube	19/386	151/18723	3.17734e-10	1.51361e-07	1.13966e-07	19
lung development	20/386	177/18723	7.53509e-10	2.88537e-07	2.17253e-07	20
morphogenesis of a branching structure	21/386	196/18723	7.57117e-10	2.88537e-07	2.17253e-07	21
respiratory tube development	20/386	181/18723	1.12105e-09	3.88393e-07	2.92439e-07	20
homophilic cell adhesion via plasma membrane adhesion molecules	19/386	167/18723	1.79295e-09	5.69412e-07	4.28736e-07	19
renal system development	25/386	302/18723	4.19758e-09	1.23054e-06	9.26527e-07	25
embryonic organ development	30/386	427/18723	5.55425e-09	1.51195e-06	1.13841e-06	30
embryonic organ morphogenesis	24/386	285/18723	6.17062e-09	1.56775e-06	1.18043e-06	24
urogenital system development	26/386	338/18723	9.47065e-09	2.25579e-06	1.69849e-06	26
axon guidance	21/386	227/18723	1.07878e-08	2.33889e-06	1.76106e-06	21
axon development	31/386	467/18723	1.16451e-08	2.33889e-06	1.76106e-06	31
neuron projection guidance	21/386	228/18723	1.16607e-08	2.33889e-06	1.76106e-06	21
cell-cell adhesion via plasma-membrane adhesion molecules	23/386	273/18723	1.27456e-08	2.41725e-06	1.82006e-06	23
axonogenesis	29/386	418/18723	1.33199e-08	2.41725e-06	1.82006e-06	29
epithelial tube morphogenesis	25/386	325/18723	1.83682e-08	3.18188e-06	2.39578e-06	25
cell-substrate adhesion	26/386	363/18723	4.05453e-08	6.71818e-06	5.05842e-06	26
kidney development	23/386	293/18723	4.75395e-08	7.54888e-06	5.68389e-06	23
