# Supplementary material for: Construction of a gene model related to the prognosis of patients with gastric cancer receiving immunotherapy and exploration of COX7A1 gene function
Source: Eur J Med Res. 2024 Mar 17;29:180. doi: 10.1186/s40001-024-01783-x (PMC11337786; doi:10.1186/s40001-024-01783-x)
Supplement: Supplementary file 4 — Additional file 4: Table S4. Multivariable Cox regression analysis showed COX7A1 was an independent prognostic factor for OS and DFS in the SYSUCC Cohort. [file 40001_2024_1783_MOESM4_ESM.xlsx]

## Sheet: Supplementary Table 3
OS
	characteristics	HR(95%CI).x	pvalue	HR(95%CI).y	mupvalue
1	IHC_score	1.725(1.012-2.941)	0.045	2.082(1.179-3.676)	0.011
2	age_group	0.68(0.405-1.145)	0.147	NA	NA
3	stage	3.309(1.953-5.606)	< 0.001	2.513(1.345-4.697)	0.004
4	path_type	1.395(0.707-2.756)	0.337	NA	NA
5	invasion_depth	2.554(0.925-7.051)	0.07	NA	NA
6	lymph_metastasis	4.289(2.033-9.051)	< 0.001	2.34(0.951-5.757)	0.064
7	nerve_invasion	2.033(1.029-4.016)	0.041	1.112(0.537-2.3)	0.776
8	VTT	2.225(1.252-3.951)	0.006	1.077(0.567-2.047)	0.82
DFS
	characteristics	HR(95%CI).x	pvalue	HR(95%CI).y	mupvalue
1	IHC_score	2.535(1.172-5.482)	0.018	2.683(1.233-5.842)	0.013
2	age_group	0.806(0.402-1.617)	0.544	NA	NA
3	stage	1.575(0.772-3.216)	0.212	NA	NA
4	path_type	1.628(0.626-4.234)	0.318	NA	NA
5	invasion_depth	86436992.801(0-Inf)	0.996	NA	NA
6	lymph_metastasis	4.598(1.608-13.148)	0.004	3.432(1.161-10.15)	0.026
7	nerve_invasion	4.073(1.239-13.389)	0.021	3.048(0.895-10.379)	0.075
8	VTT	1.874(0.886-3.963)	0.1	NA	NA
